# Supplementary material for: Hemostatic findings of pleural fluid in dogs and the association between pleural effusions and primary hyperfibrino(geno)lysis: A cohort study of 99 dogs
Source: PLoS One. 2018 Feb 20;13(2):e0192371. doi: 10.1371/journal.pone.0192371 (PMC5819782; doi:10.1371/journal.pone.0192371)
Supplement: S2 File — (XLSX) [file pone.0192371.s002.xlsx]

## Sheet: Zoia_PhD_Project2_final_DB
ID	Group	YEAR	BREED	SEX	SEXUAL_STATUS	AGE_month	DIAGNOSIS	TYPE_of_Pleural Effusion	CRP_Serum	Fibrinogen_plasma	Fibrinogen_Pleural Effusion	Quantitative_FDP	Quantitative FDP_Pleural Effusion	D-Dimer Plasma	D-Dimer_Pleural Effusion	PHF	Serum Fibrinogen/CRP_ratio
1	1	2011	CANE CORSO	F	I	68	Idiopatic Chylothirax	Chylo	12.73	328	59	28.86	151	1.24	7.41	No	25.7659
2	1	2011	KURZHAAR	F	I	37	Pyothorax	Exudate	11.02	847	59	5.38	97.78	0.06	1.16	Yes	76.8603
3	1	2011	SHIH-TZU	M	I	32	Idiopatic Chylothirax	Chylo	0.01	136	59	3.16	151	0.09	0.5	No	13600
4	1	2011	PASTORE DEL CAUCASO	M	NI	101	Bronchoalveolar carcinoma	Exudate	2.77	471	59	1.94	109.98	0.05	1.26	No	170.036
5	1	2011	SETTER INGLESE	M	I	54	Pyothorax	Exudate	0.64	567	59	3.63	151	0.03	0.51	No	885.938
6	1	2011	CARLINO	M	I	34	Lung lobe torsion	Exudate	10	1069	59	14.08	126.68	0.18	5.74	Yes	106.9
7	1	2011	KURZHAAR	M	I	68	Pyothorax (on antibiotics)	Exudate	12.57	407	59	3.37	151	0.02	0.11	No	32.3787
8	1	2011	METICCIO	F	I	180	Pleural Emangiosarcoma	Blood	5.31	366	59	57.23	127	0.07	7.65	Yes	68.9266
9	1	2012	METICCIO	F	I	147	Malignant Hystiocytosis	Blood	7.06	269	59	85.98	151	0.61	0.5	No	38.102
10	1	2012	ROTTWEILER	M	I	88	Malignant Hystiocytosis	Exudate	10.27	419	59	16.15	151	1.83	3.84	No	40.7984
11	1	2012	BEAGLE	M	NI	197	Pulmonary Neoplasia	Exudate	4.68	373	59	7.07	151	0.2	5.52	Yes	79.7009
12	1	2012	WEST HIGHLAND WHITE TERRIER	M	I	138	Pyothorax	Exudate	14.57	1406	59	34.08	86.39	0.12	3.01	Yes	96.4997
13	1	2012	PASTORE TEDESCO	M	I	136	Pyothorax	Exudate	9.14	784	59	17.85	76	0.07	4.96	Yes	85.7768
14	1	2012	LABRADOR RETRIEVER	F	I	112	Mesotelioma	Exudate	0.26	443	59	3.19	151	0.11	5.93	No	1703.85
15	1	2012	LABRADOR RETRIEVER	F	N	64	Pyothorax	Exudate	12.89	524	59	1.17	151	0.04	4.99	No	40.6517
16	1	2012	VOLPINO DI POMERANIA	M	I	152	Lymphoma	Trans-Hydr	13.08	281	59	5.55	151	0.01	7.41	Yes	21.4832
17	1	2012	PASTORE TEDESCO	M	I	113	Cardiac Tamponade	Trans-Hydr	0.8	164	59	4.5	151	0.09	2.56	No	205
18	1	2012	METICCIO	F	N	137	Hepatic neoplasia with lung metastasis?	Trans-Hydr	5.13	239	59	21.29	151	1.36	7.55	No	46.5887
19	1	2012	CARLINO	M	I	75	Mesotelioma	Exudate	3.89	353	59	1.86	151	0.04	0.08	No	90.7455
20	1	2013	PASTORE TEDESCO	M	N	90	Mediastinal (mesenchimal?) mass	Blood	1.45	193	59	2.64	151	0.02	6.51	No	133.103
21	1	2013	GREYHOUND	M	I	122	Lymphoma	Exudate	2.59	192	59	0.83	151	0.01	9.02	No	74.1313
22	1	2013	BOXER	M	I	101	Mesenchimal tumpur	Blood	0.86	131	59	36.24	96.69	0.11	1.54	Yes	152.326
23	1	2013	BASSET HOUND	M	I	26	Mycobacterium avium	Exudate	10.46	555	59	2.64	151	0.06	7.64	No	53.0593
24	1	2013	AMERICAN STAFFORDSHIRE TERRIER	F	I	45	Cardiogenic chylothorax	Chylo	0.3	162	59	2.97	151	0.28	0.79	No	540
25	1	2013	METICCIO	F	N	28	Pyothorax (on antibiotics)	Exudate	5.88	434	59	6.74	151	0.03	0.13	Yes	73.8095
26	1	2013	LABRADOR RETRIEVER	M	I	49	Pyothorax	Exudate	7.82	639	59	2.97	67.55	0.08	2.56	No	81.7136
27	1	2013	BOXER	F	I	4	Pyothorax	Exudate	11.07	505	59	13.15	101.74	0.05	7.67	Yes	45.6188
28	1	2013	ROTTWEILER	F	I	165	Malignant Hystiocytosis	Exudate	2.6	756	59	3.3	108.3	0.03	0.22	No	290.769
29	1	2013	METICCIO	F	I	103	Necrotic pulmonary Adenocarcinoma	Exudate	4.21	816	59	9.07	151	0.11	8.03	Yes	193.824
30	1	2013	GREYHOUND	F	N	43	Idiopatic Chylothirax	Chylo	1.04	164	59	9.62	27.32	0.34	0.63	Yes	157.692
31	1	2014	BOVARO DEL BERNESE	M	I	75	Pyothorax	Exudate	11.7	736	59	26.95	32.48	0.14	8.3	Yes	62.906
32	1	2014	LUPO CECOSLOVACCO	F	I	100	Lymphoma	Trans-Hydr	1.75	278	59	2.73	27.4	0.01	0.06	No	158.857
33	1	2014	WEST HIGHLAND WHITE TERRIER	F	I	31	PLE	Trans-Coll	6.67	477	59	108.47	151	7.69	9.61	No	71.5142
34	2	2010	PASTORE TEDESCO	F	I	68			0.24	421		3.07		0.01		No	1754.17
35	2	2013	KURZHAAR	F	I	25			0.01	196		0.83		0.01		No	19600
36	2	2011	SHIH-TZU	M	I	22			0.2	175		0.27		0.07		No	875
37	2	2013	LABRADOR RETRIEVER	M	N	90			0.01	216		2.03		0.01		No	21600
38	2	2005	SETTER INGLESE	M	I	59			0.01	175		0.25		0.01		No	17500
39	2	2012	CARLINO	M	I	30			0.2	292		1.58		0.13		No	1460
40	2	2009	KURZHAAR	M	I	68			0.13	174		0.97		0.21		No	1338.46
41	2	2011	METICCIO	F	I	177			0.43	318		1.07		0.01		No	739.535
42	2	2012	METICCIO	F	I	144			0.01	216		0.1		0.01		No	21600
43	2	2013	ROTTWEILER	M	I	85			0.01	233		1.49		0.18		No	23300
44	2	2008	METICCIO	M	N	172			0.01	188		0.66		0.01		No	18800
45	2	2012	WEST HIGHLAND WHITE TERRIER	M	I	119			0.1	217		0.95		0.01		No	2170
46	2	2013	PASTORE TEDESCO	M	I	137			0.01	284		0.1		0.09		No	28400
47	2	2010	LABRADOR RETRIEVER	F	I	112			0.8	225		5.89		0.04		Yes	281.25
48	2	2010	LABRADOR RETRIEVER	F	N	64			0.01	221		0.71		0.17		No	22100
49	2	2014	SHIH-TZU	M	I	153			0.52	265		1.97		0.12		No	509.615
50	2	2012	PASTORE TEDESCO	M	I	108			0.01	235		1.65		0.01		No	23500
51	2	2013	METICCIO	F	N	137			0.09	349		1.73		0.01		No	3877.78
52	2	2008	CARLINO	M	I	67			0.01	181		1.62		0.04		No	18100
53	2	2011	PASTORE TEDESCO	M	N	84			0.59	204		0.56		0.06		No	345.763
54	2	2012	GOLDEN RETRIEVER	M	I	122			0.01	179		1.69		0.03		Yes	17900
55	2	2012	BOXER	M	I	107			0.01	155		1.34		0.05		No	15500
56	2	2013	BASSET HOUND	M	I	5			0.58	241		0.1		0.04		No	415.517
57	2	2013	ROTTWEILER	F	I	45			0.01	204		2.22		0.07		No	20400
58	2	2004	METICCIO	F	N	28			0.02	192		0.8		0.04		No	9600
59	2	2013	LABRADOR RETRIEVER	M	I	49			0.01	154		0.58		0.04		No	15400
60	2	2009	BOXER	F	I	4			0.43	191		6.61		0.17		Yes	444.186
61	2	2012	SIBERIAN HUSKY	F	I	164			0.08	192		0.79		0.04		No	2400
62	2	2013	METICCIO	F	I	104			0.04	209		1.73		0.01		No	5225
63	2	2011	GOLDEN RETRIEVER	F	N	43			0.05	159		5.1		0.49		No	3180
64	2	2011	BOVARO DEL BERNESE	M	I	71			0.01	279		0.1		0.12		No	27900
65	2	2013	GOLDEN RETRIEVER	F	I	100			0.01	191		0.1		0.01		No	19100
66	2	2004	WEST HIGHLAND WHITE TERRIER	F	I	30			0.02	245		0.1		0.01		No	12250
67	3	2007	CANE CORSO	F	I	65			5.14	255		8.65		0.27		Yes	49.6109
68	3	2013	KURZHAAR	F	I	44			0.03	220		1.02		0.01		No	7333.33
69	3	2012	SHIH-TZU	M	I	33			0.01	179		0.6		0.12		No	17900
70	3	2010	PASTORE DEL CAUCASO	M	N	91			0.01	165		27.95		0.65		No	16500
71	3	2010	SETTER INGLESE	M	I	53			0.04	132		0.84		0.01		No	3300
72	3	2012	CARLINO	M	I	34			5.83	412		5.9		0.29		Yes	70.669
73	3	2005	KURZHAAR	M	I	68			0.03	262		1.82		0.07		No	8733.33
74	3	2004	METICCIO	F	I	173			9.14	820		2.19		0.57		No	89.7155
75	3	2010	METICCIO	F	I	147			1.13	641		14.09		0.13		Yes	567.257
76	3	2005	ROTTWEILER	M	I	88			0.25	335		0.66		0.01		No	1340
77	3	2011	METICCIO	M	N	197			3.69	897		26.78		0.24		Yes	243.089
78	3	2009	WEST HIGHLAND WHITE TERRIER	M	I	137			0.23	539		0.1		0.19		No	2343.48
79	3	2014	PASTORE TEDESCO	M	I	136			0.36	244		2.6		0.02		No	677.778
80	3	2010	LABRADOR RETRIEVER	F	I	112			0.51	434		2.24		0.88		No	850.98
81	3	2011	LABRADOR RETRIEVER	F	N	64			0.01	213		1.61		0.09		No	21300
82	3	2013	VOLPINO DI POMERANIA	M	I	156			1.2	681		1.34		0.01		No	567.5
83	3	2012	PASTORE TEDESCO	M	I	113			1.59	293		0.89		0.03		No	184.277
84	3	2012	METICCIO	F	N	137			0.09	432		1.39		0.03		No	4800
85	3	2013	CARLINO	M	I	75			7.32	526		2.72		0.02		No	71.8579
86	3	2007	PASTORE TEDESCO	M	N	90			1.21	311		5.99		0.04		Yes	257.025
87	3	2009	GREYHOUND	M	I	123			1.39	743		28.21		0.56		No	534.532
88	3	2013	BOXER	M	I	93			0.01	413		1.1		0.02		No	41300
89	3	2010	BASSET HOUND	M	I	28			0.13	155		6.81		0.15		Yes	1192.31
90	3	2012	AMERICAN STAFFORDSHIRE TERRIER	F	I	44			3.98	429		1.34		0.1		No	107.789
91	3	2012	METICCIO	F	N	28			0.04	290		1.09		0.01		No	7250
92	3	2012	LABRADOR RETRIEVER	M	I	49			3.43	281		5.62		0.16		Yes	81.9242
93	3	2007	BOXER	F	I	4			6.18	616		3.07		0.1		No	99.6764
94	3	2004	ROTTWEILER	F	I	158			5.8	415		5.1		0.47		No	71.5517
95	3	2009	METICCIO	F	I	103			0.87	435		1.52		0.1		No	500
96	3	2011	LABRADOR RETRIEVER	F	N	43			0.29	265		1.47		0.02		No	913.793
97	3	2009	BOVARO DEL BERNESE	M	I	75			10.78	620		7.72		0.31		Yes	57.5139
98	3	2010	DRAHTHAAR	F	I	100			0.08	272		2.32		0.08		No	3400
99	3	2004	WEST HIGHLAND WHITE TERRIER	F	I	31			0.01	136		2.73		0.08		No	13600
